# Supplementary material for: Decomposition of phenotypic heterogeneity in autism reveals underlying genetic programs
Source: Nat Genet. 2025 Jul 9;57(7):1611–9. doi: 10.1038/s41588-025-02224-z (PMC12283356; doi:10.1038/s41588-025-02224-z)
Supplement: Supplementary file 4 — Supplementary Tables 1–11. [file 41588_2025_2224_MOESM4_ESM.xlsx]

## Sheet: Supp Table 1
Supplementary Table 1: Statistical fit information for candidate models with varying number of components
Table 1A: Model fit criteria
Models	LL	AIC	BIC	SABIC	CAIC
1	-327.155	3.0497e+06	3.05301e+06	3.05571e+06	3.05352e+06
2	-307.016	2.86889e+06	2.87552e+06	2.88094e+06	2.87654e+06
3	-297.211	2.79014e+06	2.8001e+06	2.80824e+06	2.80164e+06
4	-291.803	2.73879e+06	2.75207e+06	2.76293e+06	2.75412e+06
5	-288.656	2.71134e+06	2.72795e+06	2.74154e+06	2.73052e+06
6	-286.74	2.69314e+06	2.71307e+06	2.72938e+06	2.71615e+06
Table 1B: Diagnostic criteria
Models	Smallest class count (n)	Smallest class size (%)	Entropy	ALCPP	VLMR-LRT
1	4768	1	--	1	--
2	1670	0.35	0.982951	0.995	6.01e-10
3	585	0.123	0.982313	0.992	0.000177
4	457	0.096	0.983278	0.991	0.00343
5	265	0.056	0.983561	0.989	0.0399
6	197	0.041	0.984398	0.989	0.07188

## Sheet: Supp Table 2
Supplementary Table 2: Inter-group multiple hypothesis testing results for a selection of training phenotype features
Feature	Class	Vs.	p	FDR	Cohen's d
used_words_age_mos	Moderate Challenges	siblings	0.00591552	0.0073944	0.0886412
used_words_age_mos	Broadly Impacted	siblings	1.4562e-14	3.6405e-14	0.463617
used_words_age_mos	Social/Behavioral	siblings	0.0205333	0.0228148	0.0718484
used_words_age_mos	Mixed ASD with DD	siblings	1.70292e-36	1.70292e-35	0.580864
used_words_age_mos	Broadly Impacted	Moderate Challenges	8.15401e-14	1.359e-13	0.454212
used_words_age_mos	Moderate Challenges	Social/Behavioral	0.0465663	0.0465663	0.0542899
used_words_age_mos	Mixed ASD with DD	Broadly Impacted	0.00227439	0.00324912	0.146703
used_words_age_mos	Broadly Impacted	Social/Behavioral	5.56855e-14	1.11371e-13	0.457504
used_words_age_mos	Mixed ASD with DD	Moderate Challenges	2.48757e-35	8.29189e-35	0.573318
used_words_age_mos	Mixed ASD with DD	Social/Behavioral	1.2511e-35	6.25552e-35	0.576087
walked_age_mos	Moderate Challenges	siblings	0.481551	0.481551	0.00163213
walked_age_mos	Broadly Impacted	siblings	0.000117391	0.000234783	0.216989
walked_age_mos	Social/Behavioral	siblings	0.429702	0.477447	0.00624635
walked_age_mos	Mixed ASD with DD	siblings	0.00151423	0.00216319	0.106512
walked_age_mos	Broadly Impacted	Moderate Challenges	0.000100277	0.000234783	0.224851
walked_age_mos	Social/Behavioral	Moderate Challenges	0.17359	0.216987	0.0303312
walked_age_mos	Broadly Impacted	Mixed ASD with DD	0.000645282	0.00107547	0.194148
walked_age_mos	Broadly Impacted	Social/Behavioral	0.000109113	0.000234783	0.223526
walked_age_mos	Mixed ASD with DD	Moderate Challenges	3.15737e-21	3.15737e-20	0.411643
walked_age_mos	Mixed ASD with DD	Social/Behavioral	1.85602e-19	9.28011e-19	0.387788
SCQ total score	Moderate Challenges	siblings	0	0	2.48672
SCQ total score	Broadly Impacted	siblings	0	0	4.52902
SCQ total score	Social/Behavioral	siblings	0	0	3.06663
SCQ total score	Mixed ASD with DD	siblings	0	0	3.78107
SCQ total score	Broadly Impacted	Moderate Challenges	1.77159e-140	3.54318e-140	1.34686
SCQ total score	Social/Behavioral	Moderate Challenges	1.21245e-36	1.51557e-36	0.411303
SCQ total score	Broadly Impacted	Mixed ASD with DD	9.90638e-19	9.90638e-19	0.465813
SCQ total score	Broadly Impacted	Social/Behavioral	4.50637e-77	6.43768e-77	0.931809
SCQ total score	Mixed ASD with DD	Moderate Challenges	1.2007e-104	2.00116e-104	0.880769
SCQ total score	Mixed ASD with DD	Social/Behavioral	2.14555e-33	2.38395e-33	0.467253

## Sheet: Supp Table 3
Supplementary Table 3: Inter-group multiple hypothesis testing results for clinical diagnoses from the medical questionnaire (BMS)
Diagnostic Feature	Class	Vs.	p	FDR	Fold Change
growth_macroceph	Moderate Challenges	siblings	7.2715e-12	3.27218e-11	3.30253
growth_macroceph	Broadly Impacted	siblings	5.42329e-14	3.25397e-13	6.49413
growth_macroceph	Social/Behavioral	siblings	8.41495e-15	7.57345e-14	3.5849
growth_macroceph	Mixed ASD with DD	siblings	8.13214e-15	7.57345e-14	4.92532
growth_macroceph	All other probands	Moderate Challenges	0.0215726	0.0431452	1.3392
growth_macroceph	Broadly Impacted	All other probands	0.00487275	0.0125299	1.72979
growth_macroceph	All other probands	Social/Behavioral	0.0979166	0.135577	1.19867
growth_macroceph	Mixed ASD with DD	All other probands	0.07658	0.125313	1.28491
growth_macroceph	Broadly Impacted	Moderate Challenges	0.000847927	0.00305254	1.96641
growth_macroceph	Broadly Impacted	Social/Behavioral	0.00266083	0.0079825	1.81153
growth_macroceph	Broadly Impacted	Mixed ASD with DD	0.0913756	0.135577	1.31852
growth_macroceph	Mixed ASD with DD	Social/Behavioral	0.0355858	0.0640544	1.37391
growth_macroceph	Mixed ASD with DD	Moderate Challenges	0.0121111	0.0272499	1.49138
growth_macroceph	Social/Behavioral	Moderate Challenges	0.291531	0.374825	1.0855
growth_microceph	Moderate Challenges	siblings	5.95069e-06	2.14225e-05	5.16918
growth_microceph	Broadly Impacted	siblings	5.76199e-17	1.03716e-15	23.0903
growth_microceph	Social/Behavioral	siblings	2.50173e-12	2.25156e-11	8.11675
growth_microceph	Mixed ASD with DD	siblings	8.12034e-07	4.85779e-06	7.98701
growth_microceph	All other probands	Moderate Challenges	0.00459928	0.00919855	2.01835
growth_microceph	Broadly Impacted	All other probands	4.07191e-05	0.000122157	3.31924
growth_microceph	All other probands	Social/Behavioral	0.390347	0.585521	1.09733
growth_microceph	Mixed ASD with DD	All other probands	0.657395	0.777667	0.911588
growth_microceph	Broadly Impacted	Moderate Challenges	1.07951e-06	4.85779e-06	4.46691
growth_microceph	Broadly Impacted	Social/Behavioral	0.000232651	0.000523465	2.84477
growth_microceph	Broadly Impacted	Mixed ASD with DD	0.000194944	0.000501283	2.89097
growth_microceph	Mixed ASD with DD	Social/Behavioral	0.56295	0.723793	0.984016
growth_microceph	Mixed ASD with DD	Moderate Challenges	0.119528	0.195592	1.54512
growth_microceph	Social/Behavioral	Moderate Challenges	0.0354658	0.0638385	1.57022
dev_id	Moderate Challenges	siblings	6.63646e-81	2.38913e-80	5.78456
dev_id	Broadly Impacted	siblings	2.03284e-206	1.82956e-205	21.1317
dev_id	Social/Behavioral	siblings	2.95372e-160	1.77223e-159	8.20372
dev_id	Mixed ASD with DD	siblings	0	0	20.5951
dev_id	All other probands	Moderate Challenges	1.40187e-53	2.80374e-53	2.37776
dev_id	Broadly Impacted	All other probands	1.20054e-28	1.96453e-28	2.14683
dev_id	All other probands	Social/Behavioral	2.2931e-18	3.43965e-18	1.53875
dev_id	Mixed ASD with DD	All other probands	1.78551e-57	4.0174e-57	2.33669
dev_id	Broadly Impacted	Moderate Challenges	1.38796e-63	3.56904e-63	3.65312
dev_id	Broadly Impacted	Social/Behavioral	9.63251e-40	1.73385e-39	2.57587
dev_id	Broadly Impacted	Mixed ASD with DD	0.33735	0.433736	1.02606
dev_id	Mixed ASD with DD	Social/Behavioral	3.011e-65	9.03299e-65	2.51046
dev_id	Mixed ASD with DD	Moderate Challenges	1.16062e-106	5.2228e-106	3.56035
dev_id	Social/Behavioral	Moderate Challenges	2.06598e-09	2.86059e-09	1.41821
neuro_sz	Moderate Challenges	siblings	3.80599e-09	9.78683e-09	2.37946
neuro_sz	Broadly Impacted	siblings	3.00881e-33	5.41585e-32	7.97163
neuro_sz	Social/Behavioral	siblings	2.3192e-30	1.39152e-29	3.94242
neuro_sz	Mixed ASD with DD	siblings	4.02397e-31	3.62157e-30	5.55288
neuro_sz	All other probands	Moderate Challenges	1.76397e-11	6.35028e-11	2.11518
neuro_sz	Broadly Impacted	All other probands	4.39146e-08	9.88078e-08	2.1689
neuro_sz	All other probands	Social/Behavioral	0.258779	0.332716	1.07015
neuro_sz	Mixed ASD with DD	All other probands	0.000916629	0.00149994	1.46523
neuro_sz	Broadly Impacted	Moderate Challenges	2.55777e-15	1.151e-14	3.35018
neuro_sz	Broadly Impacted	Social/Behavioral	4.34682e-07	8.69365e-07	2.02201
neuro_sz	Broadly Impacted	Mixed ASD with DD	0.00389984	0.00539978	1.43559
neuro_sz	Mixed ASD with DD	Social/Behavioral	0.00248387	0.0037258	1.40849
neuro_sz	Mixed ASD with DD	Moderate Challenges	5.80145e-11	1.74043e-10	2.33367
neuro_sz	Social/Behavioral	Moderate Challenges	9.75538e-07	1.75597e-06	1.65685
birth_defect	Moderate Challenges	siblings	0.401294	0.539014	1.04999
birth_defect	Broadly Impacted	siblings	1.56273e-08	2.81291e-07	3.06667
birth_defect	Social/Behavioral	siblings	0.00192973	0.00496216	1.49653
birth_defect	Mixed ASD with DD	siblings	0.00443513	0.00997904	1.64732
birth_defect	All other probands	Moderate Challenges	0.000158375	0.000570151	1.70108
birth_defect	Broadly Impacted	All other probands	1.30456e-05	7.82737e-05	2.26139
birth_defect	All other probands	Social/Behavioral	0.419233	0.539014	1.03762
birth_defect	Mixed ASD with DD	All other probands	0.324645	0.486968	1.09391
birth_defect	Broadly Impacted	Moderate Challenges	4.93106e-08	4.43795e-07	2.92067
birth_defect	Broadly Impacted	Social/Behavioral	8.88973e-05	0.000400038	2.0492
birth_defect	Broadly Impacted	Mixed ASD with DD	0.000500668	0.001502	1.86161
birth_defect	Mixed ASD with DD	Social/Behavioral	0.312047	0.486968	1.10076
birth_defect	Mixed ASD with DD	Moderate Challenges	0.00878844	0.0158192	1.56889
birth_defect	Social/Behavioral	Moderate Challenges	0.00530909	0.0106182	1.42528
dev_lang_dis	Moderate Challenges	siblings	0	0	6.35007
dev_lang_dis	Broadly Impacted	siblings	5.78148e-248	2.60167e-247	8.68373
dev_lang_dis	Social/Behavioral	siblings	0	0	5.33886
dev_lang_dis	Mixed ASD with DD	siblings	0	0	10.3969
dev_lang_dis	All other probands	Moderate Challenges	1.572e-09	2.02115e-09	1.14973
dev_lang_dis	Broadly Impacted	All other probands	3.95745e-11	5.93617e-11	1.28143
dev_lang_dis	All other probands	Social/Behavioral	1.54893e-62	3.4851e-62	1.48284
dev_lang_dis	Mixed ASD with DD	All other probands	6.7674e-86	2.03022e-85	1.67951
dev_lang_dis	Broadly Impacted	Moderate Challenges	8.80978e-16	1.4416e-15	1.3675
dev_lang_dis	Broadly Impacted	Social/Behavioral	8.13616e-31	1.62723e-30	1.62651
dev_lang_dis	Mixed ASD with DD	Broadly Impacted	3.15924e-17	5.68663e-17	1.19728
dev_lang_dis	Mixed ASD with DD	Social/Behavioral	4.22897e-123	1.52243e-122	1.9474
dev_lang_dis	Mixed ASD with DD	Moderate Challenges	8.25628e-80	2.12304e-79	1.63729
dev_lang_dis	Social/Behavioral	Moderate Challenges	7.56595e-11	1.04759e-10	1.18941
tics	Moderate Challenges	siblings	3.02141e-06	7.76934e-06	2.38578
tics	Broadly Impacted	siblings	2.6239e-18	1.57434e-17	7.32671
tics	Social/Behavioral	siblings	5.11042e-27	9.19875e-26	4.68274
tics	Mixed ASD with DD	siblings	0.197285	0.253652	1.35165
tics	All other probands	Moderate Challenges	0.000148617	0.000243192	1.74046
tics	Broadly Impacted	All other probands	7.6879e-06	1.53758e-05	2.35679
tics	Social/Behavioral	All other probands	4.89357e-05	8.80843e-05	1.62326
tics	All other probands	Mixed ASD with DD	7.17577e-06	1.53758e-05	2.99178
tics	Broadly Impacted	Moderate Challenges	2.46796e-08	8.88467e-08	3.071
tics	Broadly Impacted	Social/Behavioral	0.0085668	0.0118617	1.56462
tics	Broadly Impacted	Mixed ASD with DD	1.27884e-14	5.75478e-14	5.42058
tics	Social/Behavioral	Mixed ASD with DD	1.54453e-19	1.39008e-18	3.46447
tics	Moderate Challenges	Mixed ASD with DD	0.00104649	0.00156974	1.76509
tics	Social/Behavioral	Moderate Challenges	6.60862e-08	1.98259e-07	1.96277
mood_ocd	Moderate Challenges	siblings	2.19753e-07	3.2963e-07	1.90043
mood_ocd	Broadly Impacted	siblings	2.22746e-72	2.00471e-71	9.50775
mood_ocd	Social/Behavioral	siblings	2.71339e-100	4.8841e-99	5.65785
mood_ocd	Mixed ASD with DD	siblings	3.8063e-06	5.27027e-06	2.11421
mood_ocd	All other probands	Moderate Challenges	1.63042e-28	4.19251e-28	2.76601
mood_ocd	Broadly Impacted	All other probands	3.01711e-22	6.7885e-22	2.73349
mood_ocd	Social/Behavioral	All other probands	3.35884e-17	6.71767e-17	1.76879
mood_ocd	All other probands	Mixed ASD with DD	6.97643e-10	1.25576e-09	2.15334
mood_ocd	Broadly Impacted	Moderate Challenges	6.70584e-45	3.01763e-44	5.00294
mood_ocd	Broadly Impacted	Social/Behavioral	2.84082e-08	4.64862e-08	1.68045
mood_ocd	Broadly Impacted	Mixed ASD with DD	1.28883e-40	3.86649e-40	4.49707
mood_ocd	Social/Behavioral	Mixed ASD with DD	1.43842e-41	5.17833e-41	2.67611
mood_ocd	Moderate Challenges	Mixed ASD with DD	0.841728	1	0.898886
mood_ocd	Social/Behavioral	Moderate Challenges	5.45176e-49	3.27106e-48	2.97714
mood_dep	Moderate Challenges	siblings	0.701891	0.971849	0.954168
mood_dep	Broadly Impacted	siblings	2.42422e-10	4.3636e-10	2.23454
mood_dep	Social/Behavioral	siblings	5.10078e-38	1.53023e-37	2.35648
mood_dep	Mixed ASD with DD	siblings	1	1	0.154587
mood_dep	All other probands	Moderate Challenges	4.95427e-12	1.11471e-11	1.79427
mood_dep	Broadly Impacted	All other probands	2.68498e-05	4.3936e-05	1.64224
mood_dep	Social/Behavioral	All other probands	1.43857e-43	6.47359e-43	2.54075
mood_dep	All other probands	Mixed ASD with DD	2.3401e-34	6.01739e-34	11.3
mood_dep	Broadly Impacted	Moderate Challenges	3.12865e-11	6.2573e-11	2.34187
mood_dep	Social/Behavioral	Broadly Impacted	0.18295	0.274425	1.05457
mood_dep	Broadly Impacted	Mixed ASD with DD	2.88515e-58	2.59664e-57	14.4549
mood_dep	Social/Behavioral	Mixed ASD with DD	1.47847e-219	2.66124e-218	15.2437
mood_dep	Moderate Challenges	Mixed ASD with DD	7.13754e-47	4.28252e-46	6.17235
mood_dep	Social/Behavioral	Moderate Challenges	1.90523e-41	6.85882e-41	2.46967
mood_anx	Moderate Challenges	siblings	9.79001e-27	1.958e-26	1.76687
mood_anx	Broadly Impacted	siblings	1.27045e-58	3.26687e-58	3.37548
mood_anx	Social/Behavioral	siblings	2.73554e-199	2.46199e-198	3.34759
mood_anx	Mixed ASD with DD	siblings	0.996917	1	0.767114
mood_anx	All other probands	Moderate Challenges	8.43965e-21	1.38103e-20	1.48239
mood_anx	Broadly Impacted	All other probands	8.40024e-12	1.26004e-11	1.53106
mood_anx	Social/Behavioral	All other probands	3.53747e-76	1.59186e-75	1.92973
mood_anx	All other probands	Mixed ASD with DD	1.52054e-60	4.56163e-60	3.4953
mood_anx	Broadly Impacted	Moderate Challenges	1.90621e-22	3.43119e-22	1.91043
mood_anx	Broadly Impacted	Social/Behavioral	0.456109	0.631535	1.00833
mood_anx	Broadly Impacted	Mixed ASD with DD	3.53527e-78	2.12116e-77	4.40023
mood_anx	Social/Behavioral	Mixed ASD with DD	5.55929e-268	1.00067e-266	4.36387
mood_anx	Moderate Challenges	Mixed ASD with DD	4.19061e-50	9.42888e-50	2.30326
mood_anx	Social/Behavioral	Moderate Challenges	9.94195e-73	3.5791e-72	1.89465
behav_adhd	Moderate Challenges	siblings	3.6355e-109	2.1813e-108	2.2794
behav_adhd	Broadly Impacted	siblings	2.61614e-106	9.41809e-106	3.44011
behav_adhd	Social/Behavioral	siblings	0	0	3.68399
behav_adhd	Mixed ASD with DD	siblings	3.66129e-10	5.49193e-10	1.45594
behav_adhd	All other probands	Moderate Challenges	3.77244e-27	6.79039e-27	1.32182
behav_adhd	Broadly Impacted	All other probands	8.81371e-10	1.22036e-09	1.28272
behav_adhd	Social/Behavioral	All other probands	7.0403e-109	3.16814e-108	1.65479
behav_adhd	All other probands	Mixed ASD with DD	7.16283e-69	1.84187e-68	2.10034
behav_adhd	Broadly Impacted	Moderate Challenges	6.72639e-21	1.10068e-20	1.50922
behav_adhd	Social/Behavioral	Broadly Impacted	0.000101122	0.000130014	1.07089
behav_adhd	Broadly Impacted	Mixed ASD with DD	2.30316e-63	5.18211e-63	2.36282
behav_adhd	Social/Behavioral	Mixed ASD with DD	1.15964e-274	1.04368e-273	2.53032
behav_adhd	Moderate Challenges	Mixed ASD with DD	2.36279e-40	4.72559e-40	1.56559
behav_adhd	Social/Behavioral	Moderate Challenges	5.9688e-101	1.79064e-100	1.61621
feeding_dx	Moderate Challenges	siblings	2.61836e-43	6.73293e-43	4.00195
feeding_dx	Broadly Impacted	siblings	1.4465e-215	2.60371e-214	20.204
feeding_dx	Social/Behavioral	siblings	1.02438e-184	9.21939e-184	8.37858
feeding_dx	Mixed ASD with DD	siblings	6.99424e-132	4.19655e-131	10.2028
feeding_dx	All other probands	Moderate Challenges	5.19686e-54	1.87087e-53	2.68747
feeding_dx	Broadly Impacted	All other probands	8.37752e-50	2.51326e-49	2.85607
feeding_dx	All other probands	Social/Behavioral	0.445857	0.573245	1.0089
feeding_dx	Mixed ASD with DD	All other probands	0.000198749	0.000298123	1.27221
feeding_dx	Broadly Impacted	Moderate Challenges	8.81932e-94	3.96869e-93	5.04854
feeding_dx	Broadly Impacted	Social/Behavioral	3.55892e-38	8.00756e-38	2.41138
feeding_dx	Broadly Impacted	Mixed ASD with DD	7.14507e-26	1.16919e-25	1.98024
feeding_dx	Mixed ASD with DD	Social/Behavioral	0.00174358	0.00241419	1.21772
feeding_dx	Mixed ASD with DD	Moderate Challenges	7.95373e-34	1.43167e-33	2.54945
feeding_dx	Social/Behavioral	Moderate Challenges	1.23672e-35	2.47344e-35	2.09363
sleep_dx	Moderate Challenges	siblings	1.34139e-25	2.195e-25	2.53673
sleep_dx	Broadly Impacted	siblings	8.83224e-243	7.94901e-242	14.6452
sleep_dx	Social/Behavioral	siblings	2.47558e-291	4.45604e-290	7.75601
sleep_dx	Mixed ASD with DD	siblings	8.6253e-99	2.58759e-98	6.18254
sleep_dx	All other probands	Moderate Challenges	4.54934e-99	1.63776e-98	3.30817
sleep_dx	Broadly Impacted	All other probands	6.32383e-62	1.62613e-61	2.70063
sleep_dx	Social/Behavioral	All other probands	6.55159e-16	9.82739e-16	1.39165
sleep_dx	All other probands	Mixed ASD with DD	0.287231	0.369297	1.03772
sleep_dx	Broadly Impacted	Moderate Challenges	1.07538e-138	6.45226e-138	5.77327
sleep_dx	Broadly Impacted	Social/Behavioral	1.34906e-31	2.4283e-31	1.88824
sleep_dx	Broadly Impacted	Mixed ASD with DD	3.50474e-50	7.88566e-50	2.3688
sleep_dx	Social/Behavioral	Mixed ASD with DD	9.543e-09	1.32134e-08	1.2545
sleep_dx	Mixed ASD with DD	Moderate Challenges	3.69101e-33	7.38202e-33	2.43721
sleep_dx	Social/Behavioral	Moderate Challenges	1.68046e-117	7.56206e-117	3.05748
dev_motor	Moderate Challenges	siblings	2.8461e-98	1.28074e-97	5.08904
dev_motor	Broadly Impacted	siblings	3.93342e-150	7.08015e-149	12.7533
dev_motor	Social/Behavioral	siblings	7.73996e-139	4.64398e-138	5.90824
dev_motor	Mixed ASD with DD	siblings	1.48243e-146	1.33419e-145	8.84144
dev_motor	All other probands	Moderate Challenges	2.34036e-16	4.68071e-16	1.53604
dev_motor	Broadly Impacted	All other probands	6.6233e-24	1.70313e-23	2.05648
dev_motor	All other probands	Social/Behavioral	1.65585e-06	2.29272e-06	1.25842
dev_motor	Mixed ASD with DD	All other probands	1.15239e-07	1.72859e-07	1.37569
dev_motor	Broadly Impacted	Moderate Challenges	1.07599e-34	3.87355e-34	2.50604
dev_motor	Broadly Impacted	Social/Behavioral	1.98658e-26	5.95975e-26	2.15857
dev_motor	Broadly Impacted	Mixed ASD with DD	1.53457e-08	2.51112e-08	1.44245
dev_motor	Mixed ASD with DD	Social/Behavioral	6.79819e-11	1.22367e-10	1.49646
dev_motor	Mixed ASD with DD	Moderate Challenges	7.58167e-18	1.70588e-17	1.73735
dev_motor	Social/Behavioral	Moderate Challenges	0.00287982	0.00370263	1.16097

## Sheet: Supp Table 4
Supplementary Table 4: Inter-group multiple hypothesis testing results for self-reported features from the individual registration questionnaire
Variable	Class	vs.	p	FDR	Fold Change	Cohen's d
diagnosis_age	Social/Behavioral	Mixed ASD with DD	1.16101e-150	6.96604e-150		0.986104
diagnosis_age	Social/Behavioral	Moderate Challenges	1.65188e-08	1.98226e-08		0.179399
diagnosis_age	Broadly Impacted	Mixed ASD with DD	1.73497e-18	3.46995e-18		0.503492
diagnosis_age	Social/Behavioral	Broadly Impacted	7.76847e-18	1.16527e-17		0.414317
diagnosis_age	Moderate Challenges	Mixed ASD with DD	5.11389e-91	1.53417e-90		0.757421
diagnosis_age	Moderate Challenges	Broadly Impacted	1.00876e-06	1.00876e-06		0.228543
cognitive_impairment_at_enrollment	Broadly Impacted	Moderate Challenges	3.00712e-41	1.80427e-40	3.14157
cognitive_impairment_at_enrollment	Broadly Impacted	Mixed ASD with DD	0.000383703	0.000383703	1.26767
cognitive_impairment_at_enrollment	Social/Behavioral	Moderate Challenges	5.1839e-09	6.22068e-09	1.42337
cognitive_impairment_at_enrollment	Broadly Impacted	Social/Behavioral	1.64637e-23	3.29274e-23	2.20713
cognitive_impairment_at_enrollment	Mixed ASD with DD	Moderate Challenges	3.47769e-39	1.04331e-38	2.47821
cognitive_impairment_at_enrollment	Mixed ASD with DD	Social/Behavioral	6.83649e-18	1.02547e-17	1.74109
language_level_at_enrollment	Moderate Challenges	Broadly Impacted	2.03002e-36	3.04503e-36	1.28431
language_level_at_enrollment	Broadly Impacted	Mixed ASD with DD	5.84351e-35	7.01221e-35	1.49158
language_level_at_enrollment	Social/Behavioral	Moderate Challenges	4.16954e-06	4.16954e-06	1.0208
language_level_at_enrollment	Social/Behavioral	Mixed ASD with DD	4.45451e-215	2.6727e-214	1.9555
language_level_at_enrollment	Social/Behavioral	Broadly Impacted	1.08073e-42	2.16145e-42	1.31102
language_level_at_enrollment	Moderate Challenges	Mixed ASD with DD	9.96689e-203	2.99007e-202	1.91565
Interventions	Broadly Impacted	Moderate Challenges	2.7312e-33	1.63872e-32		0.589081
Interventions	Broadly Impacted	Social/Behavioral	1.39071e-11	2.08607e-11		0.31889
Interventions	Social/Behavioral	Mixed ASD with DD	0.00161581	0.00161581		0.153028
Interventions	Social/Behavioral	Moderate Challenges	2.52036e-17	7.56108e-17		0.268617
Interventions	Broadly Impacted	Mixed ASD with DD	3.97777e-16	7.95554e-16		0.473054
Interventions	Moderate Challenges	Mixed ASD with DD	4.22391e-05	5.06869e-05		0.116307

## Sheet: Supp Table 5
Supplementary Table 5: List of GWAS used for PGS
Trait	Citation	Year	Sample size
ASD	(Grove et al. 2019)	2019	18,381 + 27,969 controls
ADHD	(Demontis et al. 2023)	2023	38,691 + 186,843 controls
Educational Attainment	(Okbay et al. 2022)	2022	2574253
IQ	(Savage et al. 2018)	2018	269867
Major Depressive Disorder	(Wray et al. 2018)	2018	135,458 + 344,901 controls
Epilepsy	(International League Against Epilepsy...)	2023	29,944 + 52,538 controls

## Sheet: Supp Table 6
Supplementary Table 6: Inter-group multiple hypothesis testing results for polygenic scores
GWAS	Class	vs.	p-value	FDR	Cohen's d
ASD	Moderate Challenges	siblings	0.0438219	0.361166	0.102044
ASD	Moderate Challenges	Broadly Impacted	0.342108	0.813731	0.0306097
ASD	Moderate Challenges	Social/Behavioral	0.395097	0.813731	0.0131259
ASD	Moderate Challenges	Mixed ASD with DD	0.189912	0.813731	0.0524882
ASD	Broadly Impacted	siblings	0.189473	0.813731	0.0725597
ASD	Broadly Impacted	Social/Behavioral	0.408759	0.813731	-0.017365
ASD	Broadly Impacted	Mixed ASD with DD	0.392939	0.813731	0.0224073
ASD	Social/Behavioral	siblings	0.0683371	0.471154	0.0889067
ASD	Social/Behavioral	Mixed ASD with DD	0.255272	0.813731	0.0393231
ASD	Mixed ASD with DD	siblings	0.233848	0.813731	0.0498123
ADHD	Moderate Challenges	siblings	0.110165	0.341085	0.0732069
ADHD	Moderate Challenges	Broadly Impacted	0.00124484	0.00901844	-0.228123
ADHD	Moderate Challenges	Social/Behavioral	0.00113178	0.00901844	-0.150844
ADHD	Moderate Challenges	Mixed ASD with DD	0.39609	0.39609	-0.0157451
ADHD	Broadly Impacted	siblings	0.00017964	0.00161555	0.295639
ADHD	Broadly Impacted	Social/Behavioral	0.140461	0.341085	0.081169
ADHD	Broadly Impacted	Mixed ASD with DD	0.00569618	0.0336941	0.209222
ADHD	Social/Behavioral	siblings	8.99088e-05	0.00089872	0.224297
ADHD	Social/Behavioral	Mixed ASD with DD	0.012167	0.0593726	0.134699
ADHD	Mixed ASD with DD	siblings	0.0990361	0.341085	0.0883091
EA	Moderate Challenges	siblings	0.678458	0.678458	0.0276707
EA	Moderate Challenges	Broadly Impacted	1.85056e-06	1.85054e-05	0.350047
EA	Moderate Challenges	Social/Behavioral	0.00027576	0.00220392	0.170729
EA	Moderate Challenges	Mixed ASD with DD	0.0157884	0.0616736	0.128581
EA	Broadly Impacted	siblings	3.87354e-05	0.00034856	-0.3278
EA	Broadly Impacted	Social/Behavioral	0.00812094	0.0475097	-0.181127
EA	Broadly Impacted	Mixed ASD with DD	0.00260207	0.018073	-0.23115
EA	Social/Behavioral	siblings	0.00807974	0.0475097	-0.143789
EA	Social/Behavioral	Mixed ASD with DD	0.232665	0.411197	-0.0436334
EA	Mixed ASD with DD	siblings	0.0689979	0.19304	-0.101789
IQ	Moderate Challenges	siblings	0.865662	0.865662	0.0660635
IQ	Moderate Challenges	Broadly Impacted	0.00015819	0.00158074	0.271884
IQ	Moderate Challenges	Social/Behavioral	0.0136862	0.0919581	0.108919
IQ	Moderate Challenges	Mixed ASD with DD	0.0293301	0.138297	0.113066
IQ	Broadly Impacted	siblings	0.00744851	0.0650736	-0.201201
IQ	Broadly Impacted	Social/Behavioral	0.010347	0.0798398	-0.174333
IQ	Broadly Impacted	Mixed ASD with DD	0.0192067	0.109847	-0.171047
IQ	Social/Behavioral	siblings	0.252738	0.688188	-0.039765
IQ	Social/Behavioral	Mixed ASD with DD	0.466449	0.715323	-0.00503157
IQ	Mixed ASD with DD	siblings	0.259818	0.688188	-0.044164
MDD	Moderate Challenges	siblings	0.0454527	0.250533	0.101008
MDD	Moderate Challenges	Broadly Impacted	0.107959	0.366802	-0.0931621
MDD	Moderate Challenges	Social/Behavioral	0.0139874	0.106572	-0.108498
MDD	Moderate Challenges	Mixed ASD with DD	0.357259	0.586885	-0.0218594
MDD	Broadly Impacted	siblings	0.010547	0.091015	0.190532
MDD	Broadly Impacted	Social/Behavioral	0.407917	0.586885	-0.0175282
MDD	Broadly Impacted	Mixed ASD with DD	0.200318	0.48861	0.0693406
MDD	Social/Behavioral	siblings	0.00032734	0.00326862	0.203963
MDD	Social/Behavioral	Mixed ASD with DD	0.0770139	0.330153	0.0852155
MDD	Mixed ASD with DD	siblings	0.0403619	0.250533	0.119882
Epilepsy	Moderate Challenges	siblings	0.0636327	0.480959	-0.0911002
Epilepsy	Moderate Challenges	Broadly Impacted	0.328483	0.86447	-0.0334239
Epilepsy	Moderate Challenges	Social/Behavioral	0.0634734	0.480959	-0.0753227
Epilepsy	Moderate Challenges	Mixed ASD with DD	0.0694372	0.480959	-0.0884793
Epilepsy	Broadly Impacted	siblings	0.248369	0.86447	-0.0560419
Epilepsy	Broadly Impacted	Social/Behavioral	0.293338	0.86447	-0.0409174
Epilepsy	Broadly Impacted	Mixed ASD with DD	0.256795	0.86447	-0.0538884
Epilepsy	Social/Behavioral	siblings	0.383586	0.86447	-0.0176794
Epilepsy	Social/Behavioral	Mixed ASD with DD	0.415833	0.86447	-0.0127024
Epilepsy	Mixed ASD with DD	siblings	0.468568	0.86447	-0.00540889

## Sheet: Supp Table 7
Supplementary Table 7: Inter-group multiple hypothesis testing results for variant set enrichments
Type	Class	Vs.	p	FDR	Fold Enrichment
dnLoF + dnMis	Moderate Challenges	siblings	0.00181061	0.0112573	1.29803
dnLoF + dnMis	Broadly Impacted	siblings	0.00225147	0.0112573	1.66338
dnLoF + dnMis	Social/Behavioral	siblings	0.0563666	0.0858866	1.16537
dnLoF + dnMis	Mixed ASD/DD	siblings	0.0165608	0.0441463	1.26639
dnLoF + dnMis	Broadly Impacted	Moderate Challenges	0.0601207	0.0858866	1.28147
dnLoF + dnMis	Broadly Impacted	Social/Behavioral	0.0176585	0.0441463	1.42735
dnLoF + dnMis	Broadly Impacted	Mixed ASD/DD	0.0531111	0.0858866	1.31348
dnLoF + dnMis	Moderate Challenges	Social/Behavioral	0.118044	0.147556	1.11384
dnLoF + dnMis	Mixed ASD/DD	Social/Behavioral	0.223528	0.248365	1.08669
dnLoF + dnMis	Moderate Challenges	Mixed ASD/DD	0.404842	0.404842	1.02498
inhLoF + inhMis	Moderate Challenges	siblings	0.512535	0.569483	0.999582
inhLoF + inhMis	Broadly Impacted	siblings	0.232309	0.290387	1.01897
inhLoF + inhMis	Social/Behavioral	siblings	0.974821	0.974821	0.973815
inhLoF + inhMis	Mixed ASD/DD	siblings	0.00406956	0.0156904	1.0525
inhLoF + inhMis	Mixed ASD/DD	Moderate Challenges	0.00470713	0.0156904	1.05294
inhLoF + inhMis	Mixed ASD/DD	Social/Behavioral	6.10401e-05	0.000610401	1.0808
inhLoF + inhMis	Moderate Challenges	Social/Behavioral	0.0345441	0.0863602	1.02646
inhLoF + inhMis	Mixed ASD/DD	Broadly Impacted	0.133147	0.221912	1.03291
inhLoF + inhMis	Broadly Impacted	Social/Behavioral	0.0440086	0.0880173	1.04637
inhLoF + inhMis	Broadly Impacted	Moderate Challenges	0.230998	0.290387	1.0194
dnLoF pLI ≥ 0.995	Moderate Challenges	siblings	6.04192e-05	0.000604192	3.39873
dnLoF pLI ≥ 0.995	Broadly Impacted	siblings	0.00355785	0.0131156	5.98818
dnLoF pLI ≥ 0.995	Social/Behavioral	siblings	0.00408344	0.0131156	2.60033
dnLoF pLI ≥ 0.995	Mixed ASD/DD	siblings	0.00524625	0.0131156	2.93573
dnLoF pLI ≥ 0.995	Broadly Impacted	Moderate Challenges	0.0860863	0.12298	1.76189
dnLoF pLI ≥ 0.995	Broadly Impacted	Social/Behavioral	0.036875	0.07375	2.30285
dnLoF pLI ≥ 0.995	Broadly Impacted	Mixed ASD/DD	0.0582934	0.0971556	2.03976
dnLoF pLI ≥ 0.995	Moderate Challenges	Social/Behavioral	0.149382	0.186727	1.30703
dnLoF pLI ≥ 0.995	Mixed ASD/DD	Social/Behavioral	0.351328	0.351328	1.12898
dnLoF pLI ≥ 0.995	Moderate Challenges	Mixed ASD/DD	0.301694	0.335216	1.15771
dnLoF 0.5 ≤ pLI < 0.995	Moderate Challenges	siblings	0.00913946	0.0913946	2.50433
dnLoF 0.5 ≤ pLI < 0.995	Broadly Impacted	siblings	0.10377	0.264944	2.79448
dnLoF 0.5 ≤ pLI < 0.995	Social/Behavioral	siblings	0.088886	0.264944	1.89938
dnLoF 0.5 ≤ pLI < 0.995	Mixed ASD/DD	siblings	0.105978	0.264944	1.93413
dnLoF 0.5 ≤ pLI < 0.995	Broadly Impacted	Moderate Challenges	0.422863	0.469848	1.11586
dnLoF 0.5 ≤ pLI < 0.995	Moderate Challenges	Social/Behavioral	0.226906	0.36059	1.3185
dnLoF 0.5 ≤ pLI < 0.995	Moderate Challenges	Mixed ASD/DD	0.257441	0.36059	1.29481
dnLoF 0.5 ≤ pLI < 0.995	Broadly Impacted	Social/Behavioral	0.276	0.36059	1.47126
dnLoF 0.5 ≤ pLI < 0.995	Broadly Impacted	Mixed ASD/DD	0.288472	0.36059	1.44483
dnLoF 0.5 ≤ pLI < 0.995	Social/Behavioral	Mixed ASD/DD	0.515441	0.515441	0.982031

## Sheet: Supp Table 8
Supplementary Table 8: Inter-group count burden multiple hypothesis testing results for dnLoF variation across gene sets
Gene set	Class	vs.	p	FDR	Fold Enrichment
brain_expressed_genes	Moderate Challenges	Siblings	3.35263e-05	0.000273798	1.90714
brain_expressed_genes	Broadly Impacted	Siblings	1.7456e-05	0.00015894	2.687
brain_expressed_genes	Social/Behavioral	Siblings	0.0122836	0.0261695	1.50976
brain_expressed_genes	Mixed ASD with DD	Siblings	0.000954941	0.00467921	1.82254
satterstrom	Moderate Challenges	Siblings	0.0272939	0.0486328	6.26082
satterstrom	Broadly Impacted	Siblings	1.74379e-09	8.54456e-08	41.9172
satterstrom	Social/Behavioral	Siblings	0.00525326	0.0153281	9.49687
satterstrom	Mixed ASD with DD	Siblings	2.36054e-07	4.62666e-06	29.0119
sfari_genes1	Moderate Challenges	Siblings	1.78402e-05	0.00015894	11.2695
sfari_genes1	Broadly Impacted	Siblings	1.37597e-09	8.54456e-08	27.9448
sfari_genes1	Social/Behavioral	Siblings	0.000319793	0.0017411	8.70547
sfari_genes1	Mixed ASD with DD	Siblings	4.12483e-07	6.73722e-06	15.7148
asd_risk_genes	Moderate Challenges	Siblings	0.0272939	0.0486328	6.26082
asd_risk_genes	Broadly Impacted	Siblings	2.27304e-06	2.78448e-05	27.9448
asd_risk_genes	Social/Behavioral	Siblings	0.00224993	0.00784962	11.0797
asd_risk_genes	Mixed ASD with DD	Siblings	3.87966e-05	0.000277171	19.3413
fmrp_genes	Moderate Challenges	Siblings	0.00115033	0.00503241	4.69561
fmrp_genes	Broadly Impacted	Siblings	1.16428e-07	3.80333e-06	12.2259
fmrp_genes	Social/Behavioral	Siblings	6.70375e-05	0.000437978	6.33125
fmrp_genes	Mixed ASD with DD	Siblings	0.000241952	0.00139478	6.04415
lof_genes	Moderate Challenges	Siblings	9.40693e-06	0.000102431	2.92171
lof_genes	Broadly Impacted	Siblings	1.63339e-07	4.00181e-06	4.99015
lof_genes	Social/Behavioral	Siblings	0.00123243	0.00503241	2.33653
lof_genes	Mixed ASD with DD	Siblings	0.000862494	0.00444865	2.53279
all_genes	Moderate Challenges	Siblings	3.95959e-05	0.000277171	1.81564
all_genes	Broadly Impacted	Siblings	1.37377e-06	1.92327e-05	2.79448
all_genes	Social/Behavioral	Siblings	0.00991213	0.022077	1.48389
all_genes	Mixed ASD with DD	Siblings	0.00222914	0.00784962	1.69236
brain_expressed_genes	all other probands	Moderate Challenges	0.271678	0.305696	1.08336
brain_expressed_genes	Broadly Impacted	all other probands	0.0205347	0.0394589	1.53366
brain_expressed_genes	all other probands	Social/Behavioral	0.0370399	0.0625847	1.30066
brain_expressed_genes	Mixed ASD with DD	all other probands	0.49451	0.498717	1.00221
satterstrom	all other probands	Moderate Challenges	0.00555336	0.0155494	3.22525
satterstrom	Broadly Impacted	all other probands	0.00232285	0.00784962	3.36072
satterstrom	all other probands	Social/Behavioral	0.0980273	0.133426	1.78684
satterstrom	Mixed ASD with DD	all other probands	0.00299312	0.00968556	2.68539
sfari_genes1	all other probands	Moderate Challenges	0.274502	0.305696	1.19454
sfari_genes1	Broadly Impacted	all other probands	0.00846785	0.0202402	2.45386
sfari_genes1	all other probands	Social/Behavioral	0.0700503	0.0994917	1.65265
sfari_genes1	Mixed ASD with DD	all other probands	0.185154	0.226814	1.33664
asd_risk_genes	all other probands	Moderate Challenges	0.0258648	0.0478254	2.55332
asd_risk_genes	Broadly Impacted	all other probands	0.0356476	0.0612888	2.57655
asd_risk_genes	all other probands	Social/Behavioral	0.390574	0.407194	1.13204
asd_risk_genes	Mixed ASD with DD	all other probands	0.0643564	0.0985457	1.90215
fmrp_genes	all other probands	Moderate Challenges	0.100634	0.135097	1.47824
fmrp_genes	Broadly Impacted	all other probands	0.022672	0.0427281	2.1995
fmrp_genes	Social/Behavioral	all other probands	0.408364	0.42126	1.07266
fmrp_genes	Mixed ASD with DD	all other probands	0.498717	0.498717	1.00113
lof_genes	Moderate Challenges	all other probands	0.354107	0.381347	1.07242
lof_genes	Broadly Impacted	all other probands	0.00917723	0.0209156	1.89452
lof_genes	all other probands	Social/Behavioral	0.108559	0.141851	1.29314
lof_genes	all other probands	Mixed ASD with DD	0.295497	0.325378	1.13508
all_genes	Moderate Challenges	all other probands	0.319214	0.347589	1.05913
all_genes	Broadly Impacted	all other probands	0.0030638	0.00968556	1.66902
all_genes	all other probands	Social/Behavioral	0.0399806	0.0664084	1.26788
all_genes	Mixed ASD with DD	all other probands	0.380676	0.405503	1.04675
brain_expressed_genes	Broadly Impacted	Moderate Challenges	0.0619296	0.0963462	1.40892
brain_expressed_genes	Broadly Impacted	Social/Behavioral	0.00689151	0.0181118	1.77976
brain_expressed_genes	Broadly Impacted	Mixed ASD with DD	0.054102	0.0883666	1.47431
satterstrom	Broadly Impacted	Moderate Challenges	0.000124097	0.000760096	6.69517
satterstrom	Broadly Impacted	Social/Behavioral	0.00226293	0.00784962	4.41379
satterstrom	Broadly Impacted	Mixed ASD with DD	0.226398	0.269472	1.44483
sfari_genes1	Broadly Impacted	Moderate Challenges	0.015454	0.0312319	2.47969
sfari_genes1	Broadly Impacted	Social/Behavioral	0.00531793	0.0153281	3.21003
sfari_genes1	Broadly Impacted	Mixed ASD with DD	0.1037	0.137332	1.77825
asd_risk_genes	Broadly Impacted	Moderate Challenges	0.00702296	0.0181118	4.46345
asd_risk_genes	Broadly Impacted	Social/Behavioral	0.0619369	0.0963462	2.52217
asd_risk_genes	Broadly Impacted	Mixed ASD with DD	0.271063	0.305696	1.44483
fmrp_genes	Broadly Impacted	Moderate Challenges	0.014024	0.0292416	2.60368
fmrp_genes	Broadly Impacted	Social/Behavioral	0.0668962	0.0993307	1.93103
fmrp_genes	Broadly Impacted	Mixed ASD with DD	0.0694509	0.0994917	2.02276
lof_genes	Broadly Impacted	Moderate Challenges	0.0329413	0.0576473	1.70795
lof_genes	Broadly Impacted	Social/Behavioral	0.00739951	0.0181288	2.13571
lof_genes	Broadly Impacted	Mixed ASD with DD	0.018962	0.0371656	1.97022
all_genes	Broadly Impacted	Moderate Challenges	0.0156159	0.0312319	1.53912
all_genes	Broadly Impacted	Social/Behavioral	0.00121383	0.00503241	1.88322
all_genes	Broadly Impacted	Mixed ASD with DD	0.0119685	0.0260647	1.65123
brain_expressed_genes	Moderate Challenges	Social/Behavioral	0.0742632	0.103969	1.26321
brain_expressed_genes	Mixed ASD with DD	Social/Behavioral	0.160385	0.201916	1.20718
brain_expressed_genes	Mixed ASD with DD	Moderate Challenges	0.60301	0.635028	0.955642
satterstrom	Moderate Challenges	Social/Behavioral	0.243474	0.284053	1.51687
satterstrom	Mixed ASD with DD	Social/Behavioral	0.00884685	0.0206426	3.05489
satterstrom	Mixed ASD with DD	Moderate Challenges	0.000694378	0.00413155	4.63389
sfari_genes1	Moderate Challenges	Social/Behavioral	0.247386	0.285222	1.29453
sfari_genes1	Mixed ASD with DD	Social/Behavioral	0.0696114	0.0994917	1.80516
sfari_genes1	Mixed ASD with DD	Moderate Challenges	0.176503	0.233376	1.39446
asd_risk_genes	Social/Behavioral	Moderate Challenges	0.160709	0.201916	1.76969
asd_risk_genes	Mixed ASD with DD	Social/Behavioral	0.136261	0.175705	1.74565
asd_risk_genes	Mixed ASD with DD	Moderate Challenges	0.0180432	0.0383419	3.08926
fmrp_genes	Social/Behavioral	Moderate Challenges	0.199577	0.241464	1.34833
fmrp_genes	Mixed ASD with DD	Social/Behavioral	0.453655	0.463106	1.0475
fmrp_genes	Mixed ASD with DD	Moderate Challenges	0.2657	0.319377	1.28719
lof_genes	Moderate Challenges	Social/Behavioral	0.164086	0.20355	1.25045
lof_genes	Mixed ASD with DD	Social/Behavioral	0.385581	0.406312	1.08399
lof_genes	Mixed ASD with DD	Moderate Challenges	0.713964	0.738798	0.866884
all_genes	Moderate Challenges	Social/Behavioral	0.0868506	0.119878	1.22357
all_genes	Mixed ASD with DD	Social/Behavioral	0.228226	0.269472	1.14049
all_genes	Mixed ASD with DD	Moderate Challenges	0.666178	0.695396	0.932104

## Sheet: Supp Table 9
Supplementary Table 9: Count burden multiple hypothesis testing results across all classes and gene sets (for dnMis, inhLoF, and inhMis variation)
dnMis
Gene set	Class	vs.	-log10 q-val	log2 FE
all_genes	Moderate Challenges	siblings	0.460565	0.11567
all_genes	Broadly Impacted	siblings	0.460565	0.256446
all_genes	Social/Behavioral	siblings	0.412962	0.0473133
all_genes	Mixed ASD with DD	siblings	0.460565	0.124098
lof_genes	Moderate Challenges	siblings	0.67962	0.303664
lof_genes	Broadly Impacted	siblings	0.520078	0.260189
lof_genes	Social/Behavioral	siblings	0.67962	0.288095
lof_genes	Mixed ASD with DD	siblings	0.67962	0.314254
fmrp_genes	Moderate Challenges	siblings	0.272974	-0.0317212
fmrp_genes	Broadly Impacted	siblings	0.72698	0.974434
fmrp_genes	Social/Behavioral	siblings	0.272974	-0.0155815
fmrp_genes	Mixed ASD with DD	siblings	0.72698	0.59554
asd_risk_genes	Moderate Challenges	siblings	1.38601	2.49435
asd_risk_genes	Broadly Impacted	siblings	0.0355993
asd_risk_genes	Social/Behavioral	siblings	0.851856	1.66249
asd_risk_genes	Mixed ASD with DD	siblings	0.895417	2.27361
sfari_genes1	Moderate Challenges	siblings	0.464623	0.565431
sfari_genes1	Broadly Impacted	siblings	0.156132	-0.654922
sfari_genes1	Social/Behavioral	siblings	0.181315	0.0104137
sfari_genes1	Mixed ASD with DD	siblings	1.48233	1.62154
satterstrom	Moderate Challenges	siblings	1.03808	1.64635
satterstrom	Broadly Impacted	siblings	0.384463	0.804509
satterstrom	Social/Behavioral	siblings	0.384463	0.247453
satterstrom	Mixed ASD with DD	siblings	1.03808	1.85857
brain_expressed_genes	Moderate Challenges	siblings	0.392721	0.0406296
brain_expressed_genes	Broadly Impacted	siblings	0.394507	0.366388
brain_expressed_genes	Social/Behavioral	siblings	0.394507	0.0903519
brain_expressed_genes	Mixed ASD with DD	siblings	0.394507	0.148081
inhLoF
Gene set	Class	vs.	-log10 q-val	log2 FE
all_genes	Moderate Challenges	siblings	0.107582	-0.00587655
all_genes	Broadly Impacted	siblings	0.210202	0.0265682
all_genes	Social/Behavioral	siblings	0.0364608	-0.0401606
all_genes	Mixed ASD with DD	siblings	1.55239	0.0883088
lof_genes	Moderate Challenges	siblings	0.224951	0.0589943
lof_genes	Broadly Impacted	siblings	0.224951	0.0283925
lof_genes	Social/Behavioral	siblings	0.131186	-0.0838848
lof_genes	Mixed ASD with DD	siblings	0.224951	0.122762
fmrp_genes	Moderate Challenges	siblings	0.477322	0.13611
fmrp_genes	Broadly Impacted	siblings	0.306994	0.00530891
fmrp_genes	Social/Behavioral	siblings	0.477322	0.175548
fmrp_genes	Mixed ASD with DD	siblings	0.477322	0.140713
asd_risk_genes	Moderate Challenges	siblings	0.0804896	-0.195953
asd_risk_genes	Broadly Impacted	siblings	0.113981	-0.0699792
asd_risk_genes	Social/Behavioral	siblings	0.113981	0.0132035
asd_risk_genes	Mixed ASD with DD	siblings	0.113981	0.202928
sfari_genes1	Moderate Challenges	siblings	0.115504	-0.224095
sfari_genes1	Broadly Impacted	siblings	0.115504	-0.330294
sfari_genes1	Social/Behavioral	siblings	0.115504	0.00746146
sfari_genes1	Mixed ASD with DD	siblings	0.205074	0.357651
satterstrom	Moderate Challenges	siblings	0.142499	-0.120665
satterstrom	Broadly Impacted	siblings	0.142499	-0.187336
satterstrom	Social/Behavioral	siblings	0.142499	-0.352081
satterstrom	Mixed ASD with DD	siblings	0.142499	0.0855715
brain_expressed_genes	Moderate Challenges	siblings	0.192414	0.0013284
brain_expressed_genes	Broadly Impacted	siblings	0.202476	0.0261341
brain_expressed_genes	Social/Behavioral	siblings	0.0113386	-0.0598225
brain_expressed_genes	Mixed ASD with DD	siblings	1.32226	0.0831437
inhMis
Gene set	Class	vs.	-log10 q-val	log2 FE
all_genes	Moderate Challenges	siblings	0.199838	0.00127401
all_genes	Broadly Impacted	siblings	0.350561	0.0273104
all_genes	Social/Behavioral	siblings	0.0122384	-0.0376103
all_genes	Mixed ASD with DD	siblings	1.56356	0.0686206
lof_genes	Moderate Challenges	siblings	0.0706741	-0.0241917
lof_genes	Broadly Impacted	siblings	0.0706741	0.0199309
lof_genes	Social/Behavioral	siblings	0.0706741	-0.0314271
lof_genes	Mixed ASD with DD	siblings	0.0706741	-0.0122156
fmrp_genes	Moderate Challenges	siblings	0.116894	-0.0322885
fmrp_genes	Broadly Impacted	siblings	0.513509	0.131312
fmrp_genes	Social/Behavioral	siblings	0.405684	0.025946
fmrp_genes	Mixed ASD with DD	siblings	0.513509	0.0581323
asd_risk_genes	Moderate Challenges	siblings	0.635873	0.112042
asd_risk_genes	Broadly Impacted	siblings	0.635873	0.187624
asd_risk_genes	Social/Behavioral	siblings	0.148369	-0.0607788
asd_risk_genes	Mixed ASD with DD	siblings	0.841863	0.224529
sfari_genes1	Moderate Challenges	siblings	0.125302	0.00317444
sfari_genes1	Broadly Impacted	siblings	0.125302	-0.110802
sfari_genes1	Social/Behavioral	siblings	0.125302	-0.0326906
sfari_genes1	Mixed ASD with DD	siblings	0.125302	-0.0796524
satterstrom	Moderate Challenges	siblings	0.0214368	-0.0772583
satterstrom	Broadly Impacted	siblings	0.016905	-0.515024
satterstrom	Social/Behavioral	siblings	0.144375	0.0857665
satterstrom	Mixed ASD with DD	siblings	0.144375	0.0615606
brain_expressed_genes	Moderate Challenges	siblings	0.369786	0.008525
brain_expressed_genes	Broadly Impacted	siblings	0.433197	0.0290059
brain_expressed_genes	Social/Behavioral	siblings	0.0165852	-0.0333869
brain_expressed_genes	Mixed ASD with DD	siblings	2.12442	0.0741812

## Sheet: Supp Table 10
Supplementary Table 10: Top biological process and molecular function terms associated with the sets of mutations in each class
Moderate Challenges - Biological Processes
Enrichment FDR	nGenes	Pathway Genes	Fold Enrichment	Pathway
0.000384541	5	19	23.1589	GO:0001829 trophectodermal cell diﬀerentiation
0.000384541	8	73	9.64426	GO:0033143 reg. of intracellular steroid hormone receptor signaling pathway
0.000118858	22	543	3.56553	GO:0016570 histone modiﬁcation
2.02693e-05	28	701	3.51513	GO:0006325 chromatin organization
9.33247e-05	25	662	3.32341	GO:0120039 plasma membrane bounded cell projection morphogenesis
9.33247e-05	25	667	3.29849	GO:0048858 cell projection morphogenesis
0.000121632	24	647	3.26444	GO:0048812 neuron projection morphogenesis
0.000118858	25	686	3.20714	GO:0032990 cell part morphogenesis
0.000384541	23	656	3.0855	GO:0048589 developmental growth
0.000121632	27	789	3.01154	GO:0032989 cellular component morphogenesis
0.000121632	31	1001	2.72539	GO:0031175 neuron projection development
9.33247e-05	33	1071	2.7116	GO:0000902 cell morphogenesis
0.000138357	34	1173	2.55084	GO:0051276 chromosome organization
0.000118858	42	1606	2.30147	GO:0030030 cell projection organization
Moderate Challenges - Molecular Functions
Enrichment FDR	nGenes	Pathway Genes	Fold Enrichment	Pathway
0.00448923	3	7	37.7159	GO:0042799 histone methyltransferase activity (H4-K20 specific)
0.00448923	5	36	12.2228	GO:0140658 ATP-dependent chromatin remodeler activity
0.00269047	6	49	10.776	GO:0018024 histone-lysine N-methyltransferase activity
0.00234859	7	66	9.33374	GO:0042054 histone methyltransferase activity
0.00605492	6	66	8.00035	GO:0016279 protein-lysine N-methyltransferase activity
0.00605492	6	67	7.88094	GO:0016278 lysine N-methyltransferase activity
0.00697735	7	102	6.03948	GO:0008276 protein methyltransferase activity
0.00939289	7	108	5.70395	GO:0008170 N-methyltransferase activity
0.00448923	9	150	5.28023	GO:0016922 nuclear receptor binding
0.00234859	13	268	4.26884	GO:0042393 histone binding
0.00234859	16	374	3.76487	GO:0022836 gated channel activity
0.0103935	13	362	3.16036	GO:0005261 cation channel activity
0.00448923	17	482	3.10387	GO:0005216 ion channel activity
0.00234859	22	636	3.04416	GO:0003682 chromatin binding
Broadly Impacted - Biological Processes
Enrichment FDR	nGenes	Pathway Genes	Fold Enrichment	Pathway
0.0469763	2	7	105.442	GO:1905049 negative reg. of metallopeptidase activity
0.0469763	2	9	82.0108	GO:1902965 reg. of protein localization to early endosome
0.0469763	2	10	73.8097	GO:0090129 positive reg. of synapse maturation
0.0496732	2	11	67.0997	GO:0034058 endosomal vesicle fusion
0.0533375	2	14	52.7212	GO:0033147 negative reg. of intracellular estrogen receptor signaling pathway
0.0533375	4	139	10.6201	GO:0007041 lysosomal transport
0.0533375	4	148	9.97428	GO:0035107 appendage morphogenesis
0.0469763	6	330	6.70097	GO:0022604 reg. of cell morphogenesis
0.0469763	13	1602	2.99477	GO:0016477 cell migration
0.0107059	20	2509	2.9418	GO:0051128 reg. of cellular component organization
0.0469763	14	1806	2.86084	GO:0048870 cell motility
0.0469763	14	1806	2.86084	GO:0051674 localization of cell
0.0533375	13	1777	2.69985	GO:0007267 cell-cell signaling
0.0533375	15	2254	2.45596	GO:0006928 movement of cell or subcellular component
Broadly Impacted - Molecular Functions
Enrichment FDR	nGenes	Pathway Genes	Fold Enrichment	Pathway
0.0377898	2	9	82.0108	GO:0003691 double-stranded telomeric DNA binding
0.0489242	2	14	52.7212	GO:0070679 inositol 1,4,5 trisphosphate binding
0.0489242	2	15	49.2065	GO:0042809 nuclear vitamin D receptor binding
0.0489242	2	16	46.131	GO:0005041 low-density lipoprotein particle receptor activity
0.0377898	3	37	29.9228	GO:0043394 proteoglycan binding
0.0772676	3	92	12.0342	GO:0038024 cargo receptor activity
0.0772676	6	476	4.65187	GO:0003779 actin binding
0.0377898	17	2553	2.45743	GO:0016740 transferase activity
Social/Behavioral - Biological Processes
Enrichment FDR	nGenes	Pathway Genes	Fold Enrichment	Pathway
0.00751544	9	199	5.87965	GO:0030308 negative reg. of cell growth
0.0108321	9	219	5.3427	GO:0006282 reg. of DNA repair
0.011803	11	341	4.19373	GO:0070588 calcium ion transmembrane transport
0.00652331	14	470	3.87251	GO:0006816 calcium ion transport
0.0108321	13	453	3.73085	GO:0001558 reg. of cell growth
0.00189486	19	701	3.52369	GO:0006325 chromatin organization
0.0108321	14	522	3.48674	GO:0016049 cell growth
0.0112009	14	527	3.45366	GO:0008015 blood circulation
0.00986588	15	572	3.40924	GO:0051052 reg. of DNA metabolic proc.
0.00120531	24	975	3.20014	GO:0022603 reg. of anatomical structure morphogenesis
0.00566856	24	1173	2.65996	GO:0051276 chromosome organization
0.00516846	28	1483	2.45459	GO:2000026 reg. of multicellular organismal development
0.0107462	24	1274	2.44909	GO:0006812 cation transport
0.00636136	36	2239	2.09031	GO:0048468 cell development
0.00120531	46	2867	2.0859	GO:0009653 anatomical structure morphogenesis
Social/Behavioral - Molecular Functions
Enrichment FDR	nGenes	Pathway Genes	Fold Enrichment	Pathway
0.000762198	3	5	78.0034	GO:0140444 cytoskeleton-nuclear membrane anchor activity
0.000479584	4	12	43.3352	GO:0008331 high voltage-gated calcium channel activity
0.000162896	5	19	34.212	GO:0008569 minus-end-directed microtubule motor activity
0.00578235	4	30	17.3341	GO:0051959 dynein light intermediate chain binding
0.00242636	5	45	14.4451	GO:0001046 core promoter sequence-specific DNA binding
0.0112989	4	42	12.3815	GO:0043175 RNA polymerase core enzyme binding
0.00578235	5	60	10.8338	GO:0070063 RNA polymerase binding
0.00242636	6	74	10.541	GO:0003777 microtubule motor activity
0.00578235	5	62	10.4843	GO:0001098 basal transcription machinery binding
0.00578235	5	62	10.4843	GO:0001099 basal RNA polymerase II transcription machinery binding
0.000762198	8	123	8.45565	GO:0003774 cytoskeletal motor activity
0.00578235	7	139	6.54705	GO:0015085 calcium ion transmembrane transporter activity
0.00652088	15	643	3.03279	GO:0140657 ATP-dependent activity
0.0112989	15	694	2.80992	GO:0008324 cation transmembrane transporter activity
Mixed ASD with DD - Biological Processes
Enrichment FDR	nGenes	Pathway Genes	Fold Enrichment	Pathway
0.00149553	5	36	25.023	GO:0086010 membrane depolarization during action potential
0.00452576	4	30	24.022	GO:0051016 barbed-end actin filament capping
0.0101372	4	38	18.9648	GO:0019228 neuronal action potential
0.00452576	5	60	15.0138	GO:0016574 histone ubiquitination
0.0036359	6	79	13.6834	GO:1901880 negative reg. of protein depolymerization
0.00452576	6	95	11.3789	GO:0043242 negative reg. of protein-containing complex disassembly
0.00452576	7	140	9.00827	GO:0043244 reg. of protein-containing complex disassembly
0.0104933	6	125	8.64794	GO:0051261 protein depolymerization
0.0101372	10	384	4.69181	GO:0010639 negative reg. of organelle organization
0.00452576	13	574	4.0804	GO:0051493 reg. of cytoskeleton organization
0.0104933	13	649	3.60886	GO:0006281 DNA repair
0.0104933	14	745	3.38566	GO:0051129 negative reg. of cellular component organization
0.0113901	15	857	3.15342	GO:0030029 actin filament-based proc.
0.000213876	27	1594	3.05173	GO:0007010 cytoskeleton organization
Mixed ASD with DD - Molecular Functions
Enrichment FDR	nGenes	Pathway Genes	Fold Enrichment	Pathway
0.00352795	4	25	28.8265	GO:0005248 voltage-gated sodium channel activity
0.0109976	3	22	24.568	GO:0050321 tau-protein kinase activity
0.0109976	3	23	23.4998	GO:0017116 single-stranded DNA helicase activity
0.0109976	4	48	15.0138	GO:0005272 sodium channel activity
0.00547627	6	120	9.00827	GO:0099094 ligand-gated cation channel activity
0.00352795	7	151	8.35204	GO:0015276 ligand-gated ion channel activity
0.00352795	7	151	8.35204	GO:0022834 ligand-gated channel activity
0.0109976	7	214	5.89326	GO:0005244 voltage-gated ion channel activity
0.0109976	7	216	5.83869	GO:0022832 voltage-gated channel activity
0.0150009	7	256	4.9264	GO:0140097 catalytic activity acting on DNA
0.0109976	8	297	4.85294	GO:0031267 small GTPase binding
0.00547627	10	374	4.81726	GO:0022836 gated channel activity
0.0109976	9	362	4.47925	GO:0005261 cation channel activity
0.0150009	8	329	4.38092	GO:0051020 GTPase binding

[truncated: 1 more sheets: Supp Table 11]
